# Supplementary material for: Heat Stress Regulates the Expression of Genes at Transcriptional and Post-Transcriptional Levels, Revealed by RNA-seq in Brachypodium distachyon
Source: Front Plant Sci. 2017 Jan 10;7:2067. doi: 10.3389/fpls.2016.02067 (PMC5222869; doi:10.3389/fpls.2016.02067)
Supplement: Supplementary file 1 [file Table_1.xlsx]

## Sheet: Table S1
	Table S1_Quality evaluation of RNA-seq data
	Sample Name	TotalReads_Before	TotalBase_Before	TotalReads_After	TotalBase_After	ReadsFilter%	BaseFilter%	GC%_Before	GC%_After
	Con-1-1	15133159	2234829109	14329657	2180000000	0.946905	0.97331	49	49
	Con-1-2	14286535	2071372844	13487873	2010000000	0.944097	0.971556	49	49
	Con-2-1	15180530	2251557506	14475566	2200000000	0.953561	0.975831	48	48
	Con-2-2	15889477	2274837442	15099658	2220000000	0.950293	0.974342	48	48
	Con-3-1	17286661	2166296409	16607014	2120000000	0.960684	0.979442	52	52
	Con-3-2	15410741	1991218647	14854565	1950000000	0.96391	0.980776	53	53
	Case-1-1	16846749	2531987672	15812268	2460000000	0.938595	0.969831	49	49
	Case-1-2	16135596	2331198579	15258853	2270000000	0.945664	0.972658	49	49
	Case-2-1	17920845	2669754007	17096202	2610000000	0.953984	0.976763	49	49
	Case-2-2	16211124	2380922413	15443958	2320000000	0.952677	0.975874	49	49
	Case-3-1	17281892	2180022523	16666992	2140000000	0.964419	0.981525	54	53
	Case-3-2	15418994	1898297370	14849239	1860000000	0.963048	0.98065	52	52
	Note: Con-1-1, Con-1-2, and Case-1-1, Case-1-2 represent two biological replicates of control samples and heat stress samples of S1, respectively; Con-2-1, Con-2-2, and Case-2-1, Case-2-2 represent two biological replicates of control samples and heat stress samples of S2, respectively; Con-3-1, Con-3-2, and Case-3-1, Case-3-2 represent two biological replicates of control samples and heat stress…

## Sheet: Table S2
Table S2_ expression profile of randomly selected DEGs in RNA-seq data
AccID	Case_1	Con_1	FoldChange	Log2FC	P-Value	FDR	Style
BRADI5G13170	1219.54	67.6309	18.0322	4.17251	2.63839e-32	4.74552e-30	up
BRADI1G64817	67.5127	497.34	0.135747	-2.881	3.0547e-29	4.5657e-27	down
BRADI3G46490	2.06213	19.5647	0.105401	-3.24605	7.76048e-05	0.000660419	down
BRADI4G23695	97.2443	671.262	0.144868	-2.78719	2.73849e-29	4.12211e-27	down
BRADI4G25900	338.817	1758.4	0.192685	-2.37568	5.85898e-09	1.2485e-07	down
BRADI1G09950	1722.42	28.8397	59.7238	5.90023	8.59481e-88	6.51486e-85	up
AccID	Case_2	Con_2	FoldChange	Log2FC	P-Value	FDR	Style
BRADI1G63200	10.8185	0.856367	12.633	3.65913	0.000881939	0.00539995	up
BRADI3G47640	1054.35	4905.74	0.214922	-2.21811	1.61256e-19	7.08152e-18	down
BRADI2G11100	335.842	1337.35	0.251124	-1.99353	2.67034e-16	9.47006e-15	down
BRADI3G57530	3199.84	3.03084	1055.76	10.0441	9.76107e-146	4.37975e-143	up
BRADI3G55080	6817.5	40.2317	169.456	7.40477	6.65667e-143	2.92327e-140	up
BRADI1G75740	38.5251	658.375	0.0585154	-4.09504	6.78541e-34	5.55757e-32	down
AccID	Case_3	Con_3	FoldChange	Log2FC	P-Value	FDR	Style
BRADI4G09120	76996.7	487.048	158.088	7.30459	1.14994e-18	1.84158e-16	up
BRADI5G13170	5268.59	103.068	51.1176	5.67575	3.61944e-39	3.60957e-36	up
BRADI4G25900	707	2083.1	0.339398	-1.55895	0.00147761	0.0193199	down
BRADI3G57530	6784.68	94.7785	71.5846	6.16158	2.3115e-26	7.458e-24	up
BRADI1G64817	176.579	457.39	0.386059	-1.37311	0.000954786	0.0134801	down
BRADI2G11100	152.396	632.367	0.240992	-2.05294	5.96942e-07	2.03368e-05	down

## Sheet: Table S3
Table S3_KEGG pathway analysis for the DEGs
Treatments	S1			S2			S3
Genes	PathwayID	PathwayTerm	(-log2P)	PathwayID	PathwayTerm	(-log2P)	PathwayID	PathwayTerm	(-log2P)
All genes	PATH:00196	Photosynthesis - antenna proteins	20.0327	PATH:00196	Photosynthesis - antenna proteins	17.9974	PATH:04141	Protein processing in endoplasmic reticulum	35.6316
	PATH:00630	Glyoxylate and dicarboxylate metabolism	15.91	PATH:00195	Photosynthesis	13.889	PATH:00480	Glutathione metabolism	5.94529
	PATH:01200	Carbon metabolism	15.1192	PATH:04141	Protein processing in endoplasmic reticulum	12.4189	PATH:00051	Fructose and mannose metabolism	5.60228
	PATH:00710	Carbon fixation in photosynthetic organisms	12.6639	PATH:04626	Plant-pathogen interaction	6.81744	PATH:04626	Plant-pathogen interaction	5.3096
	PATH:04626	Plant-pathogen interaction	11.312	PATH:00400	Phenylalanine, tyrosine and tryptophan biosynthesis	5.61939	PATH:00052	Galactose metabolism	5.20829
	PATH:00195	Photosynthesis	9.99452	PATH:00480	Glutathione metabolism	5.14381	PATH:00195	Photosynthesis	4.77843
Up-regulated genes	PATH:03040	Spliceosome	19.9716	PATH:04141	Protein processing in endoplasmic reticulum	19.3645	PATH:04141	Protein processing in endoplasmic reticulum	49.9257
	PATH:04141	Protein processing in endoplasmic reticulum	14.7864	PATH:00400	Phenylalanine, tyrosine and tryptophan biosynthesis	11.1177	PATH:03040	Spliceosome	8.51395
	PATH:00280	Valine, leucine and isoleucine degradation	13.0285	PATH:01230	Biosynthesis of amino acids	10.8367	PATH:00052	Galactose metabolism	8.496
	PATH:00052	Galactose metabolism	7.18464	PATH:00480	Glutathione metabolism	10.5111	PATH:00480	Glutathione metabolism	6.88496
	PATH:00640	Propanoate metabolism	5.62646	PATH:00750	Vitamin B6 metabolism	5.33974	PATH:00410	beta-Alanine metabolism	4.79272
	PATH:00730	Thiamine metabolism	5.10763	PATH:00591	Linoleic acid metabolism	5.22528	PATH:00330	Arginine and proline metabolism	4.75935
	PATH:00561	Glycerolipid metabolism	4.38818	PATH:00330	Arginine and proline metabolism	5.21825	PATH:03018	RNA degradation	4.68767
Down-regualted genes	PATH:00196	Photosynthesis - antenna proteins	28.8895	PATH:00196	Photosynthesis - antenna proteins	36.5334	PATH:00940	Phenylpropanoid biosynthesis	16.4993
	PATH:01200	Carbon metabolism	19.1843	PATH:00195	Photosynthesis	26.4576	PATH:00360	Phenylalanine metabolism	16.0781
	PATH:00710	Carbon fixation in photosynthetic organisms	17.7841	PATH:00860	Porphyrin and chlorophyll metabolism	10.4989	PATH:00196	Photosynthesis - antenna proteins	11.439
	PATH:00630	Glyoxylate and dicarboxylate metabolism	16.0912	PATH:04075	Plant hormone signal transduction	9.75338	PATH:00195	Photosynthesis	9.79603
	PATH:00195	Photosynthesis	15.4543	PATH:04712	Circadian rhythm - plant	7.60219	PATH:04075	Plant hormone signal transduction	9.21157
	PATH:00520	Amino sugar and nucleotide sugar metabolism	14.9367	PATH:00790	Folate biosynthesis	7.36878	PATH:00945	Stilbenoid, diarylheptanoid and gingerol biosynthesis	6.24333
	PATH:04626	Plant-pathogen interaction	14.5314	PATH:00710	Carbon fixation in photosynthetic organisms	5.11864	PATH:00941	Flavonoid biosynthesis	5.69364

## Sheet: Table S4
Table S4_Some BdNAC genes resistance to heat stress according to references
Stage and Tissue	Reference genes	expression pattern		Blast2Bd	S1 vs CK1		S2 vs CK2
					Foldchange	Expression pattern	Foldchange	Expression pattern
	BdNAC006	up		Bradi1g17440	3.28645	up	1.70631	up
	BdNAC009	down		Bradi1g29857	0.195029	down	0.198552	down
	BdNAC016	down		Bradi1g50057	0.571362	down	0.432803	down
	BdNAC025	down		Bradi1g76207	0.0561542	down	0.447037	down
	BdNAC033	down		Bradi2g24790	0.684091	down	0.348359	down
	BdNAC034	up		Bradi2g24987	2.40484	up	13.1935	up
	BdNAC042	up		Bradi2g53260	2.3252	up	27.3308	up
	BdNAC043	down		Bradi2g55780	0.0370044	down	0.532935	down
	BdNAC062	up		Bradi3g47627	3.11964	up	3.16859	up
Reference: You, J., Zhang, L., Song, B., Qi, X., and Chan, Z. (2015). Systematic analysis and identification of stress-responsive genes of the NAC gene family in Brachypodium distachyon. PLoS One 10(3), e0122027. doi: 10.1371/journal.pone.0122027.

## Sheet: Table S5
Table S5_The AS events were distributed in DEGs in three treatments
S1(131)		S2(320)		S3(110)		Common expressed(18)
BRADI3G51757		BRADI3G37790		BRADI4G39470		BRADI2G47670
BRADI3G07595		BRADI1G69140		BRADI3G07286		BRADI3G03850
BRADI2G62350		BRADI1G32460		BRADI1G08760		BRADI1G02630
BRADI5G11080		BRADI1G03590		BRADI2G30560		BRADI3G48042
BRADI2G47670		BRADI3G50110		BRADI4G09120		BRADI2G50830
BRADI3G03850		BRADI1G66590		BRADI2G11990		BRADI1G03590
BRADI1G60960		BRADI3G39620		BRADI2G20890		BRADI3G56280
BRADI1G64267		BRADI1G06340		BRADI4G08567		BRADI2G14250
BRADI2G34580		BRADI4G32941		BRADI3G48042		BRADI1G23000
BRADI5G14320		BRADI1G14370		BRADI1G16480		BRADI4G16980
BRADI2G47290		BRADI3G02520		BRADI4G16980		BRADI2G07020
BRADI4G09125		BRADI2G30560		BRADI1G76314		BRADI1G20360
BRADI1G09537		BRADI2G17900		BRADI2G22940		BRADI2G11990
BRADI1G06160		BRADI3G14840		BRADI1G16190		BRADI5G15300
BRADI3G12460		BRADI3G30017		BRADI3G60090		BRADI1G66760
BRADI5G14367		BRADI1G04097		BRADI5G18000		BRADI3G22980
BRADI1G26880		BRADI1G03570		BRADI1G35960		BRADI3G39600
BRADI2G54410		BRADI2G17932		BRADI1G29680		BRADI1G55250
BRADI4G02570		BRADI1G12570		BRADI2G17200
BRADI3G10770		BRADI3G15890		BRADI1G11070
BRADI1G28310		BRADI5G11080		BRADI4G34050
BRADI3G46737		BRADI4G34980		BRADI1G21390
BRADI1G07140		BRADI1G06980		BRADI4G31220
BRADI1G59220		BRADI3G36500		BRADI1G03590
BRADI3G22930		BRADI3G04730		BRADI1G20100
BRADI2G43150		BRADI4G25520		BRADI3G40890
BRADI3G16515		BRADI1G61330		BRADI2G17900
BRADI2G02740		BRADI4G12050		BRADI5G15760
BRADI1G02630		BRADI1G65480		BRADI2G50830
BRADI2G51710		BRADI1G74350		BRADI2G13870
BRADI3G60160		BRADI1G37826		BRADI1G36290
BRADI3G48042		BRADI3G03850		BRADI3G30110
BRADI1G42810		BRADI1G29680		BRADI2G37640
BRADI1G65420		BRADI1G30246		BRADI2G44030
BRADI3G02170		BRADI1G55357		BRADI1G72650
BRADI2G50830		BRADI2G37640		BRADI4G31110
BRADI3G18820		BRADI4G39470		BRADI3G02180
BRADI1G03590		BRADI3G26930		BRADI1G60846
BRADI2G28060		BRADI2G08330		BRADI2G47670
BRADI1G57050		BRADI2G47670		BRADI3G23340
BRADI1G43710		BRADI3G49130		BRADI2G14250
BRADI3G16880		BRADI1G78690		BRADI3G26930
BRADI2G12067		BRADI3G26920		BRADI2G31130
BRADI2G11480		BRADI5G14367		BRADI1G19810
BRADI1G41820		BRADI3G03957		BRADI5G03390
BRADI1G49040		BRADI3G09250		BRADI3G39600
BRADI3G22030		BRADI2G39230		BRADI3G02790
BRADI1G08280		BRADI1G43780		BRADI3G56280
BRADI4G34050		BRADI4G06030		BRADI1G46596
BRADI3G47580		BRADI2G33676		BRADI3G38760
BRADI3G56280		BRADI1G61040		BRADI1G02630
BRADI2G14250		BRADI1G11220		BRADI3G00480
BRADI3G46530		BRADI1G78220		BRADI2G47300
BRADI2G40950		BRADI2G29960		BRADI1G45640
BRADI3G04310		BRADI4G09120		BRADI1G22270
BRADI4G08800		BRADI2G18130		BRADI1G30246
BRADI1G02080		BRADI1G09177		BRADI1G32700
BRADI2G23040		BRADI3G56280		BRADI2G17970
BRADI3G26920		BRADI3G48042		BRADI4G41940
BRADI2G24860		BRADI1G32860		BRADI1G74630
BRADI3G46247		BRADI4G19117		BRADI1G61330
BRADI1G19080		BRADI5G22230		BRADI1G37330
BRADI2G58360		BRADI1G39270		BRADI2G09000
BRADI3G32690		BRADI3G43640		BRADI1G50810
BRADI1G67990		BRADI5G23320		BRADI4G42970
BRADI3G18240		BRADI4G31930		BRADI3G39467
BRADI3G10200		BRADI4G43230		BRADI1G65910
BRADI3G55420		BRADI1G06030		BRADI2G17670
BRADI4G31240		BRADI4G29510		BRADI5G22240
BRADI2G15520		BRADI5G11370		BRADI1G42810
BRADI1G77867		BRADI4G41057		BRADI3G45820
BRADI5G09940		BRADI1G19810		BRADI1G37680
BRADI1G23000		BRADI2G11990		BRADI3G22980
BRADI2G29960		BRADI1G46980		BRADI4G41057
BRADI3G10820		BRADI5G25970		BRADI1G66760
BRADI4G16980		BRADI3G37500		BRADI3G56370
BRADI1G12550		BRADI1G20360		BRADI3G34550
BRADI3G32150		BRADI2G11960		BRADI4G03360
BRADI2G17670		BRADI1G46470		BRADI1G65420
BRADI3G39190		BRADI3G40890		BRADI1G67060
BRADI2G03940		BRADI5G22220		BRADI1G23000
BRADI3G08917		BRADI1G03580		BRADI2G09070
BRADI2G24070		BRADI5G15760		BRADI1G55250
BRADI4G35382		BRADI1G66710		BRADI1G20360
BRADI2G07020		BRADI1G75960		BRADI4G44427
BRADI3G14950		BRADI1G08760		BRADI4G23450
BRADI2G38100		BRADI4G23450		BRADI4G43230
BRADI3G42730		BRADI3G56370		BRADI1G56510
BRADI2G03701		BRADI1G78710		BRADI1G65480
BRADI5G01462		BRADI3G47960		BRADI5G15300
BRADI2G41630		BRADI4G35060		BRADI2G28007
BRADI4G36077		BRADI3G18850		BRADI1G36260
BRADI3G47550		BRADI2G17970		BRADI5G18900
BRADI4G20382		BRADI4G24960		BRADI1G42257
BRADI1G05550		BRADI1G70390		BRADI4G11580
BRADI3G53247		BRADI3G60090		BRADI1G05580
BRADI1G20360		BRADI1G49600		BRADI3G36500
BRADI4G08830		BRADI5G17330		BRADI2G07020
BRADI1G26910		BRADI3G45910		BRADI3G01477
BRADI2G22870		BRADI1G66687		BRADI4G31180
BRADI4G00650		BRADI3G38790		BRADI2G28060
BRADI1G45500		BRADI3G34830		BRADI4G06030
BRADI2G11990		BRADI2G57476		BRADI2G17680
BRADI1G26520		BRADI2G31130		BRADI3G03850
BRADI1G35607		BRADI3G06640		BRADI4G16460
BRADI5G02990		BRADI4G41940		BRADI2G41230
BRADI2G27870		BRADI4G16980		BRADI1G12570
BRADI2G01511		BRADI4G35880		BRADI2G23380
BRADI4G04567		BRADI4G44870		BRADI3G01590
BRADI3G57220		BRADI3G59237		BRADI2G48340
BRADI1G69650		BRADI2G41490
BRADI2G09200		BRADI2G21910
BRADI1G25990		BRADI3G14940
BRADI3G53907		BRADI1G56250
BRADI1G15430		BRADI2G50830
BRADI4G27040		BRADI1G16190
BRADI2G57730		BRADI3G47730
BRADI5G15300		BRADI1G17250
BRADI2G61320		BRADI1G04800
BRADI2G47300		BRADI4G11330
BRADI3G27970		BRADI1G76177
BRADI1G66760		BRADI3G18930
BRADI3G22980		BRADI2G57250
BRADI5G09410		BRADI3G57960
BRADI3G39600		BRADI3G42410
BRADI1G68630		BRADI3G47990
BRADI1G55250		BRADI5G18000
BRADI3G01030		BRADI3G39600
BRADI4G45010		BRADI4G11580
BRADI1G06670		BRADI4G05450
BRADI4G43590		BRADI1G46596
		BRADI2G43980
		BRADI1G53437
		BRADI4G35170
		BRADI4G42970
		BRADI1G10110
		BRADI2G09070
		BRADI4G06370
		BRADI1G16480
		BRADI2G06627
		BRADI1G35040
		BRADI2G33090
		BRADI2G39720
		BRADI4G38855
		BRADI2G24790
		BRADI5G22240
		BRADI3G05890
		BRADI1G73040
		BRADI2G30465
		BRADI2G33037
		BRADI5G18740
		BRADI2G04180
		BRADI3G51010
		BRADI3G27970
		BRADI3G46070
		BRADI3G47497
		BRADI4G25140
		BRADI1G46970
		BRADI3G46247
		BRADI3G34550
		BRADI2G20920
		BRADI4G03360
		BRADI2G14250
		BRADI5G22930
		BRADI3G48790
		BRADI4G44427
		BRADI3G42590
		BRADI3G14960
		BRADI3G19740
		BRADI4G43450
		BRADI4G08830
		BRADI1G23610
		BRADI1G35697
		BRADI5G18900
		BRADI3G58150
		BRADI3G00480
		BRADI4G34960
		BRADI5G16960
		BRADI3G43577
		BRADI1G34770
		BRADI4G39980
		BRADI1G66760
		BRADI2G27870
		BRADI3G58250
		BRADI1G14040
		BRADI1G04990
		BRADI3G22980
		BRADI1G61170
		BRADI3G47127
		BRADI1G55250
		BRADI3G48240
		BRADI3G44990
		BRADI1G11960
		BRADI3G38897
		BRADI1G35790
		BRADI4G37870
		BRADI5G01410
		BRADI2G13110
		BRADI1G04180
		BRADI2G59150
		BRADI3G45820
		BRADI2G17680
		BRADI2G57240
		BRADI2G54960
		BRADI2G19960
		BRADI5G07850
		BRADI4G45080
		BRADI1G37070
		BRADI4G08680
		BRADI4G00650
		BRADI1G67240
		BRADI5G25440
		BRADI3G38220
		BRADI3G40410
		BRADI3G02600
		BRADI1G23000
		BRADI4G08567
		BRADI3G44420
		BRADI3G07286
		BRADI1G02080
		BRADI3G45280
		BRADI2G36370
		BRADI3G02790
		BRADI2G34910
		BRADI2G06400
		BRADI1G31987
		BRADI2G01540
		BRADI2G08620
		BRADI2G20550
		BRADI4G33460
		BRADI3G10770
		BRADI2G13020
		BRADI3G02180
		BRADI5G03390
		BRADI1G45304
		BRADI2G19320
		BRADI3G53247
		BRADI1G06520
		BRADI3G10820
		BRADI1G65910
		BRADI3G41490
		BRADI3G48540
		BRADI4G34927
		BRADI3G55560
		BRADI5G17500
		BRADI2G44030
		BRADI4G10557
		BRADI2G41230
		BRADI4G09230
		BRADI4G08500
		BRADI1G46550
		BRADI3G23160
		BRADI2G34440
		BRADI1G63270
		BRADI3G40337
		BRADI1G01507
		BRADI1G70440
		BRADI3G08430
		BRADI3G15120
		BRADI1G35090
		BRADI1G34070
		BRADI3G11480
		BRADI1G58087
		BRADI4G05360
		BRADI1G02630
		BRADI1G03050
		BRADI5G26587
		BRADI1G03690
		BRADI1G09680
		BRADI5G15300
		BRADI3G09830
		BRADI3G33850
		BRADI2G51610
		BRADI3G34387
		BRADI4G28270
		BRADI3G38670
		BRADI4G09920
		BRADI2G15980
		BRADI1G05050
		BRADI3G38730
		BRADI5G04080
		BRADI4G36720
		BRADI2G13870
		BRADI2G40537
		BRADI1G35780
		BRADI3G34890
		BRADI3G01590
		BRADI5G02510
		BRADI2G39137
		BRADI4G29190
		BRADI2G44360
		BRADI3G58600
		BRADI1G30150
		BRADI2G03980
		BRADI4G45020
		BRADI3G48690
		BRADI1G03827
		BRADI1G05100
		BRADI3G38970
		BRADI2G20020
		BRADI2G23220
		BRADI2G22940
		BRADI1G30130
		BRADI2G15870
		BRADI4G31480
		BRADI2G37780
		BRADI3G38760
		BRADI3G26391
		BRADI5G00477
		BRADI1G74630
		BRADI3G42090
		BRADI2G06220
		BRADI1G37330
		BRADI5G05430
		BRADI3G16515
		BRADI2G07020
		BRADI3G30230
		BRADI4G44590
		BRADI1G25187
		BRADI1G55440

## Sheet: Table S6
Table S6_Heat shock proteins and other chaperones induced in Brachypodium distachyon by heat stress
Bd gene ID	S1/FoldChange	S2/FoldChange	S3/FoldChange	Rice gene ID	Rice gene annotation	Regulated in rice leaf	Regulated in rice panicle
BRADI2G02410	5341.57	30057.7	263.97	Os01g0136100	16.9 kDa class I heat shock protein 1.	yes	yes
BRADI5G02037	258.175	15073.3	177.474	Os04g0107900	Similar to Heat shock protein 82.	yes	yes
BRADI2G54570	22.9056	4056.61	340.514	Os05g0460000	Similar to 70 kDa heat shock cognate protein 1.	yes	yes
BRADI2G05380	246.33	3956.38	180.382	Os01g0184100	Similar to 17.5 kDa class II heat shock protein.	yes	yes
BRADI2G49660	10.3942	2136.18	487.687	Os05g0519700	Similar to Heat shock protein 101.	yes	yes
BRADI2G19540	104.865	2593.45	567.363	Os05g0519700	Similar to Heat shock protein 101.	yes	yes
BRADI1G53850	346.292	27473.5	2641.2	Os03g0266300	Class I low-molecular-weight heat shock protein 17.9.	yes	yes
BRADI2G23250	65.8185	2293.21	139.336	Os05g0460000	Similar to 70 kDa heat shock cognate protein 1.	yes	yes
BRADI1G44230	143.947	1931.64	2727.57	Os06g0253100	Heat shock protein Hsp20 domain containing protein.	yes	yes
BRADI5G11110	Inf	Inf	1994.83	Os04g0445100	Similar to 22.7 kDa class IV heat shock protein precursor.	yes	yes
BRADI3G60100	22.1658	2290.99	467.94	Os02g0782500	Similar to Small heat stress protein class CIII.	yes	yes
BRADI2G16660	10.7294	451.031	212.918	Os05g0562300	Similar to DnaJ-like protein.	yes	yes
BRADI3G58590	62.4448	533.397	1127.54	Os02g0758000	Similar to Low molecular weight heat shock protein precursor (Mitochondrial small heat shock protein 22).	yes	yes
BRADI2G02400	3348.15	82737.7	247.745	Os01g0136000	Similar to Cytosolic class I small heat-shock protein HSP17.5.	yes	yes
BRADI2G33682	4.01639	126.48	85.0031	Os01g0180800	Heat shock protein Hsp70 family protein.	yes	yes
BRADI3G39630	2.17776	103.488	54.4138	Os08g0500700	Similar to Heat shock protein 82.	no	no
BRADI3G06107	9.2998	175.586	83.3863	Os02g0181900	Similar to ClpB.	yes	yes
BRADI3G39620	#N/A	51.8483	16.179	Os08g0500700	Similar to Heat shock protein 82.	no	no
BRADI4G32941	12.411	213.307	341.95	Os09g0474300	Similar to Heat-shock protein precursor.	yes	yes
BRADI2G30560	3.97812	42.1747	50.4518	Os05g0303000	Similar to Chloroplast heat shock protein 70.	no	yes
BRADI4G33878	4.75212	22.2236	7.68144	Os09g0491772	Similar to Heat shock protein 70 (Hsc70-5).	no	no
BRADI2G12990	2923.68	5351.21	575.795	Os01g0136000	Similar to Cytosolic class I small heat-shock protein HSP17.5.	yes	yes
BRADI4G39470	#N/A	9.73765	12.8571	Os12g0244100	Similar to Heat shock 70 protein.	no	no
BRADI2G33676	#N/A	19.7033	13.5873	Os01g0180800	Heat shock protein Hsp70 family protein.	yes	yes
BRADI3G39590	#N/A	12.1329	5.55718	Os08g0500700	Similar to Heat shock protein 82.	no	no
BRADI1G45080	3.20523	22.9789	23.8462	Os06g0231300	CS domain domain containing protein.	no	no
BRADI3G28070	4.04942	11.2412	8.46954	Os10g0462900	Similar to mitochondrial chaperonin-60.	yes	no
BRADI4G06370	2.10701	6.4742	6.14512	Os12g0514500	Similar to Heat-shock protein precursor.	yes	yes
BRADI3G38897	2.00971	2.7489	3.64283	Os08g0487800	Similar to Heat-shock protein precursor.	yes	yes
BRADI4G04220	#N/A	2.16674	#N/A	Os11g0703900	Similar to Heat shock protein 70.	yes	no
BRADI3G01477	#N/A	16.7013	8.62685	Os02g0115900	Similar to Endosperm lumenal binding protein.	yes	no
BRADI1G30130	#N/A	3.83334	7.47795	Os06g0716700	Similar to Heat shock protein 90.	yes	yes
BRADI2G06050	#N/A	3.80871	#N/A	Os08g0197700	Similar to Luminal binding protein 5 precursor (BiP 5) (78 kDa glucose-regulated protein homolog 5) (GRP 78-5).	no	no
BRADI2G43040	164.673	252.584	1427.83	Os01g0606900	Heat shock protein DnaJ, N-terminal domain containing protein.	yes	yes
BRADI1G06340	2.19834	51.4056	35.9089	Os03g0787300	Similar to DnaJ homolog.	yes	no
BRADI2G17900	#N/A	63.5118	20.911	Os05g0543700	Similar to Chaperone protein dnaJ.	no	no
BRADI2G17932	2.99716	39.3987	23.0042	Os05g0543700	Similar to Chaperone protein dnaJ.	no	no
BRADI1G06980	54.1131	128.484	51.2937	Os03g0776900	Similar to mitochondrial import inner membrane translocase subunit TIM14.	yes	yes
BRADI2G08330	#N/A	10.5308	9.23774	Os01g0239100	Heat shock protein DnaJ family protein.	yes	yes
BRADI3G42400	0.188293	8.7451	5.13655	Os08g0548400	Similar to chaperone protein dnaJ 11.	no	no
BRADI4G41057	#N/A	5.07895	14.6125	Os05g0334400	Heat shock protein DnaJ family protein.	no	no
BRADI1G03580	#N/A	25.6463	3.78652	Os03g0822800	Similar to Chaperone protein dnaJ 1.	yes	no
BRADI2G17970	#N/A	4.75864	2.94916	Os05g0543700	Similar to Chaperone protein dnaJ.	no	no
BRADI3G60090	#N/A	4.50617	16.0554	Os02g0782300	Similar to Heat shock-like protein.	yes	yes
BRADI3G58280	#N/A	4.71192	8.95594	Os02g0760000	Similar to chaperone protein dnaJ.	yes	yes
BRADI3G40307	2.58666	3.32398	2.92153	Os08g0522600	Similar to Chaperone protein dnaJ 10 (AtJ10) (AtDjC10).	no	no
BRADI1G42010	#N/A	0.199796	0.436933	Os04g0307200	Similar to Cysteine string protein (CCCS1).	no	no
BRADI2G02810	#N/A	3.19097	#N/A	Os01g0142500	Homeodomain-like containing protein.	yes	no
BRADI4G41597	#N/A	2.47105	#N/A	Os12g0168400	Similar to GFA2.	yes	no
BRADI1G52400	#N/A	0.30918	#N/A	Os03g0401200	Similar to DnaJ homolog subfamily B member 4 (Heat shock 40 kDa protein 1 homolog) (Heat shock protein 40 homolog) (HSP40 homolog).	no	no
BRADI1G02800	#N/A	0.446282	#N/A	Os03g0832900	Similar to DNAJ-like protein (Fragment).	no	no
BRADI1G01507	2.7605	2.05951	4.49229	Os06g0116800	Similar to GFA2.	yes	yes
BRADI4G28980	#N/A	107.077	#N/A	LOC_Os09g20320.1		no	no
BRADI2G55797	#N/A	4.75259	4.87534	Os01g0863300	Similar to MCB2 protein.	yes	no
BRADI2G10286	#N/A	0.443713	#N/A	Os05g0374600	Heat shock protein DnaJ, N-terminal domain containing protein.	no	no
BRADI3G52807	#N/A	0.17228	#N/A	Os02g0706400	Similar to RADIALIS.	yes	no
BRADI2G44520	0.210908	0.467567	#N/A	Os05g0579600	Homeodomain-like containing protein.	no	no
BRADI5G26110	3.11391	2.14998	#N/A	Os04g0676700	Similar to H0101F08.8 protein.	no	no
BRADI4G34030	#N/A	2.10964	#N/A	Os09g0493800	Similar to Chaperone protein dnaJ 10 (AtJ10) (AtDjC10).	no	no
BRADI2G62730	#N/A	2.05162	2.59337	Os01g0977200	Similar to dnaJ subfamily C member 7.	no	no
BRADI2G23710	#N/A	0.325697	0.204307	Os05g0449900	Homeodomain-like containing protein.	no	no
BRADI2G56620	#N/A	0.484972	0.443303	Os01g0875700	Heat shock protein DnaJ family protein.	no	no
BRADI1G45737	2.00197	#N/A	2.70129	Os06g0218150	Conserved hypothetical protein.	no	yes
BRADI2G00300	7.65469	#N/A	3.49634	Os07g0192300	Heat shock protein DnaJ, N-terminal domain containing protein.	no	yes
BRADI2G27830	2.31694	#N/A	3.61794	Os05g0364500	Heat shock protein DnaJ, N-terminal domain containing protein.	no	yes
BRADI2G34950	#N/A	#N/A	3.79117	Os05g0156500	Similar to Apobec-1 binding protein 2.	no	yes
BRADI3G53100	#N/A	#N/A	3.12538	Os02g0710900	Heat shock protein Hsp70 family protein.	no	yes
BRADI3G54550	2.10277	#N/A	2.9392	Os02g0804500	Molecular chaperone, heat shock protein, Hsp40, DnaJ domain containing protein.	no	yes
BRADI4G21070	#N/A	#N/A	Inf	Os11g0244200	Similar to Pisum sativum 17.9 kDa heat shock protein (hsp17.9) (Fragment).	no	yes
BRADI5G17520	#N/A	#N/A	39.8714	Os05g0460000	Similar to 70 kDa heat shock cognate protein 1.	no	yes
BRADI5G19760	2.23373	#N/A	2.63835	Os04g0589200	Heat shock protein DnaJ, cysteine-rich region domain containing protein.	no	yes
BRADI4G22220	0.309418	#N/A	#N/A	Os11g0216100	Similar to Heat shock protein binding protein.	yes	no
BRADI4G06980	0.404077	#N/A	#N/A	Os12g0498500	Similar to DnaJ domain containing protein, expressed.	no	no
BRADI2G26110	0.300735	#N/A	#N/A	Os05g0397800	Similar to dnaJ domain containing protein.	yes	no
BRADI2G43590	0.460628	#N/A	#N/A	Os01g0616300	Thioredoxin, core domain containing protein.	no	no
BRADI2G39530	2.08787	#N/A	#N/A	Os05g0106500	Similar to Chaperone protein dnaJ.	no	no
BRADI2G14710	0.391066	#N/A	#N/A	Os01g0616300	Thioredoxin, core domain containing protein.	no	no
BRADI2G26115	0.186662	#N/A	#N/A	Os05g0397800	Similar to dnaJ domain containing protein.	yes	no
BRADI3G16270	0.397962	#N/A	#N/A	Os08g0161900	Molecular chaperone, heat shock protein, Hsp40, DnaJ domain containing protein.	no	no
BRADI1G43090	3.40458	#N/A	#N/A	Os08g0548400	Similar to chaperone protein dnaJ 11.	no	no
BRADI3G58900	0.130004	#N/A	#N/A	Os02g0753500	Tetratricopeptide-like helical domain containing protein.	no	no
BRADI2G14940	0.065998	#N/A	#N/A	Os05g0579600	Homeodomain-like containing protein.	no	no
BRADI2G14690	0.476137	#N/A	#N/A	Os01g0616300	Thioredoxin, core domain containing protein.	no	no
Reference: Zhang, X., Li, J., Liu, A., Zou, J., Zhou, X., Xiang, J., et al. (2012). Expression Profile in Rice Panicle: Insights into Heat Response Mechanism at Reproductive Stage. PLoS One 7(11). doi: 10.1371/journal.pone.0049652.g001. Zhang, X., Rerksiri, W., Liu, A., Zhou, X., Xiong, H., Xiang, J., et al. (2013). Transcriptome profile reveals heat response mechanism at molecular and metabolic …
